# Supplementary material for: Brilacidin’s Antifungal Mechanism: Insights from Lipid Membrane Models
Source: Antibiotics (Basel). 2026 May 29;15(6):548. doi: 10.3390/antibiotics15060548 (PMC13295559; doi:10.3390/antibiotics15060548)
Supplement: Supplementary file 1 [file antibiotics-15-00548-s001.zip]

Archive with 1 entries (1 files):
- antibiotics-4283515-supplementary.pdf
